# Supplementary material for: A Computer-Vision-Guided Robot Arm for Automatically Placing Grids in Pioloform Film Preparation
Source: Methods Protoc. 2019 Jan 17;2(1):9. doi: 10.3390/mps2010009 (PMC6481067; doi:10.3390/mps2010009)
Supplement: Supplementary file 1 [file mps-02-00009-s001.zip]

Archive with 6 entries (5 files):
- supplementary material/
- supplementary material/arm_control.py
- supplementary material/calibrate_arm.py
- supplementary material/grid_placer_main.py
- supplementary material/grid_selector_cv.py
- supplementary material/Video S1 rev1.mp4
