# Supplementary material for: A Computer-Vision-Guided Robot Arm for Automatically Placing Grids in Pioloform Film Preparation
Source: Methods Protoc. 2019 Jan 17;2(1):9. doi: 10.3390/mps2010009 (PMC6481067; doi:10.3390/mps2010009)
Supplement: Supplementary file 1 [file mps-02-00009-s001.zip › supplementary material/arm_control.py]

import RPi.GPIO as GPIO
import Adafruit_PCA9685
from time import sleep
import math
import sys

left_servo_pin = 0
right_servo_pin = 1

sensor_pin = 22
valve_pin = 23
enable_pin = 13
coil_A_1_pin = 16
coil_A_2_pin = 19
coil_B_1_pin = 20
coil_B_2_pin = 21
upper_limit_pin = 25
lower_limit_pin = 24
pause_pin = 5

GPIO.setmode(GPIO.BCM)
GPIO.setup(sensor_pin, GPIO.IN)
GPIO.setup(valve_pin,GPIO.OUT)
GPIO.setup(enable_pin, GPIO.OUT)
GPIO.setup(coil_A_1_pin, GPIO.OUT)
GPIO.setup(coil_A_2_pin, GPIO.OUT)
GPIO.setup(coil_B_1_pin, GPIO.OUT)
GPIO.setup(coil_B_2_pin, GPIO.OUT)
GPIO.setup(pause_pin, GPIO.IN)

GPIO.setup(upper_limit_pin, GPIO.IN)
GPIO.setup(lower_limit_pin, GPIO.IN)
 
GPIO.output(enable_pin, 1) #L293D enable on 
GPIO.output(valve_pin,0) # valve open


# Z-moving functions
# -----------------------------------------------

delay = 0.009#stepper delay between steps in sec

def move_z_down(steps):  
  lower_limit_input = GPIO.input(lower_limit_pin)
  if lower_limit_input == True:
    for i in range(0, steps):
      setStep(1, 0, 1, 0)
      sleep(delay)
      setStep(0, 1, 1, 0)
      sleep(delay)
      setStep(0, 1, 0, 1)
      sleep(delay)
      setStep(1, 0, 0, 1)
      sleep(delay)
      setStep(0, 0, 0, 0)
      sleep(delay)
  
 
def move_z_up(steps):  
  upper_limit_input = GPIO.input(upper_limit_pin)
  if upper_limit_input == True:
    for i in range(0, steps):
      setStep(1, 0, 0, 1)
      sleep(delay)
      setStep(0, 1, 0, 1)
      sleep(delay)
      setStep(0, 1, 1, 0)
      sleep(delay)
      setStep(1, 0, 1, 0)
      sleep(delay)
      setStep(0, 0, 0, 0)
      sleep(delay)
  
def setStep(w1, w2, w3, w4):
  GPIO.output(coil_A_1_pin, w1)
  GPIO.output(coil_A_2_pin, w2)
  GPIO.output(coil_B_1_pin, w3)
  GPIO.output(coil_B_2_pin, w4)

def move_z_to_upper_limit():
  upper_limit_input = GPIO.input(upper_limit_pin)
  while upper_limit_input == True:
    move_z_up(1)
    upper_limit_input = GPIO.input(upper_limit_pin)
  

def move_z_to_lower_limit():
  lower_limit_input = GPIO.input(lower_limit_pin)
  while lower_limit_input == True:
    move_z_down(1)
    lower_limit_input = GPIO.input(lower_limit_pin)
  
  
  
# -----------------------------------------------

# XY moving functions

# Initialise the PCA9685 using the default address (0x40).
pwm = Adafruit_PCA9685.PCA9685()

# Configure min and max servo pulse lengths
servo_min = 150  # Min pulse length out of 4096
servo_max = 670  # Max pulse length out of 4096

# Set frequency to 60hz
pwm.set_pwm_freq(60)

# 5 bar mechanism parameters
# Dimentions in cm
#left servo origin
Lx = 4.0
Ly = -3.1

#right servo origin
Rx = 5.7
Ry = -3.1

#arm lengths 
a = 3.6   #left lower
b = 4.5  #left upper
c = 4.4  #right upper
d = 3.5 #right lower
k = 2.9


#b-c joint coordinates, start values

Px = 0.
Py = 0.

#alpha and beta offset angles i.e. misalignments
alpha_offset = -2
beta_offset = -7

# x and y scale factor to scale movement to excact centimeters
x_scale = 1.04
y_scale = 1.18

# home coordinates
home_x = 1.5
home_y = 0


def calc_beta_1 (x,y): 
    dxR = Rx - x 
    dyR = y - Ry
    H = math.sqrt(dxR*dxR+dyR*dyR)
    

    beta_1 = math.degrees(math.atan(dxR/dyR))
    return beta_1, H


def calc_beta_2 (x,y):
    dxR = Rx - x 
    dyR = y - Ry
    H = math.sqrt(dxR*dxR+dyR*dyR)
    

    beta_2 = math.degrees(math.acos((d*d + H*H - (c+k)*(c+k))/(2*d*H)))
    return beta_2

def calc_beta (x,y):
    
    beta_1, H = calc_beta_1(x,y)
    beta_2 = calc_beta_2(x,y)
    beta = 180-beta_2+beta_1
    
    if beta<0:
        beta = 0
    if beta > 180:
        beta = 180 
    return beta + beta_offset


def calc_alpha(x,y):
    beta_1, H = calc_beta_1(x,y)
    delta_1 = math.degrees(math.acos(((c+k)*(c+k) + H*H - d*d)/(2*(c+k)*H)))
    delta = delta_1 + beta_1
    Px = x + k*math.sin(math.radians(delta))
    Py = y - k*math.cos(math.radians(delta))
    dxL = Px - Lx
    dyL = Py - Ly
    F = math.sqrt(dxL*dxL+dyL*dyL)
        
    alpha_1 = math.degrees(math.atan(dxL/dyL))
    alpha_2 = math.degrees(math.acos((a*a + F*F - b*b)/(2*a*F)))
    alpha = alpha_2-alpha_1
    
    if alpha<0:
        alpha = 0
    if alpha > 180:
        alpha = 180

    return alpha + alpha_offset

# previous angles, start at home
prev_alpha = calc_alpha(home_x, home_y)
prev_beta = calc_beta(home_x, home_y)
alpha = prev_alpha
beta = prev_beta


def GoToPoint(Kx,Ky):
    global prev_alpha
    global prev_beta
    global alpha
    global beta

    Kx = Kx * x_scale
    Ky = Ky * y_scale

    # calculate left servo angle
    prev_alpha = alpha
    alpha = calc_alpha(Kx,Ky) 
    
    # calculate right servo angle
    prev_beta = beta
    beta = calc_beta(Kx,Ky) 
     
    #Check that angles are within limits
    if alpha+(180-beta) < 220:  
        # Do the moves
        
        if prev_alpha<=90 and prev_beta>=90:
                if alpha>=90 and beta>=90:
                        setServoAngle(right_servo_pin, beta)
                        setServoAngle(left_servo_pin, alpha)
                        #print("(1-3)->(2,3), RL")
                elif alpha<=90 and beta<=90:
                        setServoAngle(left_servo_pin, alpha)
                        setServoAngle(right_servo_pin, beta)
                        #print("(1-3)->(1,4), LR")
                elif alpha>=90 and beta<=90:
                        print("(1-3)->(2,4), illegal move")
                else:
                        setServoAngle(left_servo_pin, alpha)
                        setServoAngle(right_servo_pin, beta)
                        #print("move within quadrants 1 and 3")
        elif prev_alpha>=90 and prev_beta>=90:
                if alpha<=90 and beta>=90:
                        setServoAngle(left_servo_pin, alpha)
                        setServoAngle(right_servo_pin, beta)
                        #print("(2-3)->(1,3), LR")
                elif alpha<=90 and beta<=90:
                        setServoAngle(left_servo_pin, alpha)
                        setServoAngle(right_servo_pin, beta)
                        #print("(2-3)->(1,4), LR")
                elif alpha>=90 and beta<=90:
                        print("(2-3)->(2,4), illegal move")                   
                else:
                        setServoAngle(left_servo_pin, alpha)
                        setServoAngle(right_servo_pin, beta)
                        #print("move within quadrants 2 and 3")                
        elif prev_alpha<=90 and prev_beta<=90:
                if alpha<=90 and beta>=90:
                        setServoAngle(right_servo_pin, beta)
                        setServoAngle(left_servo_pin, alpha)
                        #print("(1-4)->(1,3), RL")
                elif alpha<=90 and beta<=90:
                        setServoAngle(left_servo_pin, alpha)
                        setServoAngle(right_servo_pin, beta)
                        #print("(1-4)->(1,4), LR")
                elif alpha>=90 and beta>=90:
                        setServoAngle(right_servo_pin, beta)
                        setServoAngle(left_servo_pin, alpha)
                        #print("(1-4)->(2,3), RL")
                elif alpha>=90 and beta<=90:
                        print("(1-4)->(2,4), illegal move")
                else:
                        setServoAngle(right_servo_pin, beta)
                        setServoAngle(left_servo_pin, alpha)
                        #print("move within quadrants 1 and 4")
        else:
            print("weird move")
    else:
        print("Unsafe move")      
        return
    
    

def setServoAngle(servo, angle):    
    duty_cycle = int(140 + 510/180*angle)
    pwm.set_pwm(servo, 0, duty_cycle)
    sleep(0.1)
    
#

# Grid pick up and place functions

# 
current_height = 0 
drop_height = current_height + 10
pickup_touch_time = 1
wait_after_suction_off = 1
wait_before_suction_off = 0.5


def pick_up_grid():
    
    move_z_to_lower_limit()
               
    sleep(pickup_touch_time)
    move_z_up(14)

    
def drop_grid():
    #move_z_down(3)
    move_z_to_lower_limit()
    sleep(wait_before_suction_off)
    GPIO.output(valve_pin, 1) 
    sleep(wait_after_suction_off)
    
    #shake()
    move_z_up(14)
    GPIO.output(valve_pin, 0) 

def drop_heap(x,y):
    
    GoToPoint(x,y)
           
    move_z_to_upper_limit()
    sleep(wait_before_suction_off)
    GPIO.output(valve_pin, 1) 
    sleep(wait_after_suction_off)
    shake()
    move_z_down(5)
    GPIO.output(valve_pin, 0) 

def shake():
    for i in range (0,6):
      move_z_up(1)
      sleep(0.02)
      move_z_down(1)
      sleep(0.02)

def place_mark():
    #place calibration mark
    move_z_to_lower_limit()
    move_z_up(2)
    sleep(1)
    GPIO.output(valve_pin, 1) 
    sleep(1.0)
    move_z_up(10)
    
    GPIO.output(valve_pin, 0) 


    
