# Supplementary material for: A Computer-Vision-Guided Robot Arm for Automatically Placing Grids in Pioloform Film Preparation
Source: Methods Protoc. 2019 Jan 17;2(1):9. doi: 10.3390/mps2010009 (PMC6481067; doi:10.3390/mps2010009)
Supplement: Supplementary file 1 [file mps-02-00009-s001.zip › supplementary material/calibrate_arm.py]

import RPi.GPIO as GPIO
import Adafruit_PCA9685
from time import sleep
import math
import sys
import cv2
import numpy as np
import matplotlib.pyplot as plt

import arm_control as arm
import grid_selector_cv as select

#Start video capture
cap = cv2.VideoCapture(0)


sleep_time = 0.5

x_a = []
x_p = []
y_a = []
y_p = []

xa_min = 2
xa_max = 7
ya_min = 2 #was 1
ya_max = 6

def xa_function (xp):
        return ax0+ax1*xp

def xp_function(xa):
        return (xa-ax0)/ax1

def ya_function (yp):
        return ay0+ay1*yp

def yp_function(ya):
        return (ya-ay0)/ay1

ret, points_image=cap.read()
points_image = points_image [0:475, 70:640]
size_x, size_y, chn = points_image.shape
points_image = np.zeros((size_x,size_y),np.uint8)


try:
        arm.move_z_to_upper_limit()
        arm.move_z_down(5)
        sleep_time = 1
        

        arm.GoToPoint(arm.home_x,arm.home_y)
        sleep(sleep_time)
        arm.pick_up_grid()
        
        for xa in range(xa_min,xa_max):

                for ya in range(ya_min,ya_max):
                
                        sleep(sleep_time)
                        arm.GoToPoint(xa,ya)
                        arm.place_mark()
                        sleep(sleep_time)
                        arm.GoToPoint(arm.home_x,arm.home_y)
                        sleep(sleep_time)
                                
                        for k in range(0,10):
                               ret, image=cap.read()
                               
                        image = cv2.flip(image,-1)
                        image = image [0:475, 70:640]
                        
                        hsv_image = cv2.cvtColor(image, cv2.COLOR_BGR2HSV)

                        low_yellow = np.array([20,50,50])
                        high_yellow = np.array([32,255,255])

                        mask = cv2.inRange(hsv_image,low_yellow,high_yellow)
                        kernel = np.ones((10,10), np.uint8)
                        closing = cv2.morphologyEx(mask, cv2.MORPH_CLOSE, kernel)
                        im, contours, hierarchy = cv2.findContours(closing, cv2.RETR_EXTERNAL, cv2.CHAIN_APPROX_SIMPLE)

                        cv2.imshow('calibration points', closing)
                        cv2.waitKey(100)

                        if len(contours) != 0:
                               for m in range(0,len(contours)):
                                       cnt = contours[m]
                                       (xp,yp), radius = cv2.minEnclosingCircle(cnt)
                                       center  = (int(xp), int(yp))
                                       radius = int(radius)
                
                                       true_area = cv2.contourArea(cnt)
                                       if true_area < 500:
                                               continue
                                       encl_area = 3.14*radius*radius
                                
                                       print('Contour',m,'center at',center,', area is', true_area)
                                                
                                       frame = cv2.circle(points_image, center, radius, (255,0,0))
                                         
                                       x_a.append(xa)
                                       x_p.append(xp)
                                       y_a.append(ya)
                                       y_p.append(yp)
                        
                                       
                                       mask = cv2.circle(mask, center, radius, (255,0,0),1 )
                                       cv2.imshow('calibration points', points_image)
                                       cv2.waitKey(100)
                        
                        arm.GoToPoint(xa,ya)
                        sleep(sleep_time)
                        arm.pick_up_grid()
                        
                
                        pause = GPIO.input(arm.pause_pin)
                        if pause == 1:
                                break
        
                
        print('x_a=', x_a)
        print('x_p=', x_p)
        print('y_a=', y_a)
        print('y_p=', y_p)

        arm.GoToPoint(arm.home_x,arm.home_y)
        sleep(sleep_time)
        arm.place_mark()


        fit_x, residual_x, _,_,_ = np.polyfit(x_p,x_a,1, full=True)
        fit_y, residual_y, _,_,_ = np.polyfit(y_p,y_a,1, full=True)

        print('Calibration done')

        # x_a = a0 + a1 * x_p
        ax0=fit_x[1]   
        ax1=fit_x[0]
        ay0=fit_y[1]
        ay1=fit_y[0]

        

        print('x_a =', ax0, '+ x_p*', ax1, ',R =', float(residual_x) )
        print('y_a =', ay0, '+ y_p*', ay1, ',R =', float(residual_y) )

        
        
        xa_funcval = [xa_function(x) for x in x_p]
        ya_funcval = [ya_function(y) for y in y_p]
        
        plt.plot(x_p,x_a,'bo')
        plt.plot(y_p,y_a,'ro')
        plt.plot(x_p,xa_funcval, 'b-')
        plt.plot(y_p,ya_funcval, 'r-')
        plt.xlabel('xp, yp')
        plt.ylabel('xa, ya')
        save_loc = working_dir + 'plot.png'
        plt.savefig(save_loc)
        cal_image = cv2.imread(save_loc,0)
        cv2.imshow('calibration', cal_image)
        cv2.waitKey(0)

       

        cap.release()
        cv2.destroyAllWindows()
        GPIO.cleanup()
                        
except KeyboardInterrupt:
	cap.release()
	cv2.destroyAllWindows()
	GPIO.cleanup()
