# Supplementary material for: A Computer-Vision-Guided Robot Arm for Automatically Placing Grids in Pioloform Film Preparation
Source: Methods Protoc. 2019 Jan 17;2(1):9. doi: 10.3390/mps2010009 (PMC6481067; doi:10.3390/mps2010009)
Supplement: Supplementary file 1 [file mps-02-00009-s001.zip › supplementary material/grid_placer_main.py]

import RPi.GPIO as GPIO
import Adafruit_PCA9685
from time import sleep
import math
import sys
import cv2
import numpy as np
from matplotlib import pyplot as plt

import arm_control as arm
import grid_selector_cv as select

#Start video capture
cap = cv2.VideoCapture(0)

# numbers of rows and cols to place on the film
no_rows = 6   
no_cols = 4   


# place counters
xi = 0
yi = 0

# coordinates of first grid on film in centimeters
x0 = -0.27 
y0 = -1.3 


# grid place spacings in x and y
xstep = 0.43 
ystep = 0.5 

# heap drop positions
drop_posx = [5,5,3,3]
drop_posy = [2,4,2,4]

# sleep times
wait_after_move = 0.5
wait_at_home = 0.3
wait_after_lift_up = 0.5


try:
        arm.move_z_to_upper_limit()
        arm.move_z_down(5)
        pause = GPIO.input(arm.pause_pin)
        n = 0
        print ("pause is", pause)
        while pause == 0:
                pause = GPIO.input(arm.pause_pin)
                print ("pause is", pause)
                if pause == 0:
                        image, contours = select.make_contours(cap)
                        
                        if contours is None:
                                print("Contours is none")
                        # Get next target coordinates
                        x, y, is_grid, is_heap = select.target_coordinates(contours)
                        if is_grid == False and is_heap == False:
                                print("No more grids. Will quit now.")
                                pause = 1
                                break
                        # Make the image for display
                        image = select.contour_image(image,contours,x,y)
                        # Map the coordinates for the arm
                        x,y = select.map_coordinates(x,y)
                        print("Mapped coords=", x, ", ", y)
                        cv2.imshow('frame', image)
                        cv2.waitKey(100)

                        if is_grid == True:
                                
                                print('Pick up grid at (', x,',',y,').')
                                arm.GoToPoint(x,y)
                                sleep(wait_after_move)
                                arm.pick_up_grid()
                                sleep(wait_after_lift_up)

                                #calculate placing coordinates
                                x_pos = x0 - xi*xstep
                                y_pos = y0 + yi*ystep
                                arm.GoToPoint(arm.home_x,arm.home_y)
                                sleep(wait_at_home)
                                arm.GoToPoint(x_pos,y_pos)
                                sleep(wait_after_move)
                                
                                n+=1
                                
                                arm.drop_grid()
                                
                                sleep(wait_after_lift_up)
                                arm.GoToPoint(arm.home_x,arm.home_y)
                                #update place position
                                if yi < no_rows-1:
                                        yi += 1
                                elif xi < no_cols-1:
                                        yi = 0
                                        xi += 1
                                else:
                                        print ("All places on film placed.")
                                        break
                                
                        elif is_heap == True:
                                height, width, _ = image.shape
                                sub_area_0 = image [0:int(height/2) , 0:int(width/2)]
                                sub_area_1 = image [int(height/2):height , 0:int(width/2)]
                                sub_area_2 = image [0:int(height/2) , int(width/2):width]
                                sub_area_3 = image [int(height/2):height , int(width/2):width]
                                subareas = [sub_area_0,sub_area_1,sub_area_2,sub_area_3]
                                
                                
                                black_pixels = [np.sum(sub_area_0==0), np.sum(sub_area_1==0), np.sum(sub_area_2==0), np.sum(sub_area_3==0)]
                                

                                

                                
                                for i in range(0,len(black_pixels)):
                                        print('Number of black pixels in subarea', i, ' is ', black_pixels[i])
                                        
                                

                                for j in range(0,len(black_pixels)):
                                        if black_pixels[j] == 0:
                                                minpos = j
                                                
                                        else:
                                                minpos = black_pixels.index(min(black_pixels))
                                print('Found most empty at subarea', minpos) 

                                
                                
                                cv2.imshow('frame', image)
                                cv2.waitKey(100)
                                
                                print ('Pick up heap at (', x,',',y,').')
                                arm.GoToPoint(x,y)
                                sleep(wait_after_move)
                                arm.pick_up_grid()
                                sleep(wait_after_lift_up)
                                print ('Drop heap at (',drop_posx[minpos], drop_posy[minpos],').')
                                arm.drop_heap(drop_posx[minpos], drop_posy[minpos])
                                sleep(1)                                        
                                arm.GoToPoint(arm.home_x,arm.home_y)

                        else:
                                print('No more grids.')
                        
                        
                        
                        print('Loop done')
                        sleep(3)

        print('paused, will quit.')

        cap.release()
        cv2.destroyAllWindows()
        GPIO.cleanup()
                        
except KeyboardInterrupt:
	cap.release()
	cv2.destroyAllWindows()
	GPIO.cleanup()
