# Supplementary material for: A Computer-Vision-Guided Robot Arm for Automatically Placing Grids in Pioloform Film Preparation
Source: Methods Protoc. 2019 Jan 17;2(1):9. doi: 10.3390/mps2010009 (PMC6481067; doi:10.3390/mps2010009)
Supplement: Supplementary file 1 [file mps-02-00009-s001.zip › supplementary material/grid_selector_cv.py]

import cv2
import numpy as np
from matplotlib import pyplot as plt
from time import sleep
import os


# x = a*x + b
a_x = -0.00949625 
b_x = 6.7488995 
a_y = 0.0085704088 
b_y = 1.47230959 


def map_coordinates(x_pict, y_pict):
        x_arm = a_x*x_pict + b_x
        y_arm = a_y*y_pict + b_y
        return x_arm, y_arm


def make_contours(cap):
        # Input video capture object
        #Output contour-image, contours
        for j in range(0,10):
                ret, frame = cap.read()
        frame = cv2.flip(frame,-1)
        
        frame = frame [0:475, 70:640]
        gray = cv2.cvtColor(frame, cv2.COLOR_BGR2GRAY)
        

        blurred = cv2.GaussianBlur(gray,(5,5),0)
        
        
        edges = cv2.Canny(blurred,80,120, True)
        
        kernel = np.ones((3,3), np.uint8)
        closing = cv2.morphologyEx(edges, cv2.MORPH_CLOSE, kernel) 
        ret, thresh = cv2.threshold(closing, 0, 255, cv2.THRESH_BINARY+cv2.THRESH_OTSU)

        #find outer contours and sort by area
        im2, contours, hierarchy = cv2.findContours(closing, cv2.RETR_EXTERNAL, cv2.CHAIN_APPROX_SIMPLE)
        
        contours = sorted(contours, key=cv2.contourArea)
        
        return frame, contours


def target_coordinates(contours):

        if len(contours) == 0:
                return -1,-1, False, False # No grids or heaps
        for c in range(len(contours)):                
                M = cv2.moments(contours[c])
                print("m00=", M['m00'])
                if 700 < M['m00']:  # M['m00'] is contour area, filters small ones out.
                        # Grid size is 870-880 pixels
                        x = int(M['m10']/M['m00'])
                        y = int(M['m01']/M['m00'])
                        (c_x, c_y), radius = cv2.minEnclosingCircle(contours[c])
                        encl_area = 3.14*radius*radius
                        true_area = M['m00']
                        if 0.7*true_area < encl_area < 1.2*true_area: # Is it a grid?
                                #x,y = map_coordinates(x,y)
                                print("Countour", c, "is a grid with pickup coords at pixels ", x,", ",y)
                                return x, y, True, False # x, y, is_grid, is_heap
                        else: # Is it a heap?
                                # dist is pos, if x,y inside contour, neg if outside, 0 if at contour
                                dist = cv2.pointPolygonTest(contours[c], (x,y), True)                                
                                # If cenroid is inside contour,  return x,y
                                if dist > 0:
                                        print("Countour", c, "is a heap with pickup coords at", x,", ",y)
                                        #x,y = map_coordinates(x,y)
                                        return x,y,False, True
                                # If centroid is outside of contour, find new x,y
                                else: 
                                        x,y = new_pickup_coords(contours[c], x ,y)
                                        print("Countour", c, "is a heap with pickup coords at", x,", ",y)
                                        #x,y = map_coordinates(x,y)
                                        return x, y, False, True


def new_pickup_coords (contour, x, y):
        
        grid_size = 32
        scale_factor = 0.8
        step = grid_size*scale_factor
        print("Original coords =", x, ", ", y)

        for n in range(1,6):
                new_x = x + n*step # try n steps right
                print ("Trying", new_x, ", ", y)
                dist = cv2.pointPolygonTest(contour, (new_x, y), True)

                if dist > 0:
                        x = int(new_x)
                        break
                else:
                        new_y = y - n*step # try n steps down
                        print ("Trying", x, ", ", new_y)
                        dist = cv2.pointPolygonTest(contour, (x, new_y), True)
                        if dist > 0:
                                y = int(new_y)
                                break
                        else:
                                new_x = x - n*step #Try n steps left
                                print ("Trying", new_x, ", ", y)
                                dist = cv2.pointPolygonTest(contour, (new_x, y), True)

                                if dist > 0:
                                        x = int(new_x)
                                        break
                                else:
                                        new_y = y + n*step #try n steps up
                                        print ("Trying", x, ", ", new_y)
                                        dist = cv2.pointPolygonTest(contour, (x, new_y), True)

                                        if dist > 0:
                                                y = int(new_y)
                                                break
                                        else:
                                                print("No coords found for n=", n)
                
                return x,y

def contour_image(image, contours, x,y):
        
        for c in range(len(contours)):
                                     
                M = cv2.moments(contours[c])
                if M['m00'] == 0:
                        continue
                
                text_x = int(M['m10']/M['m00'])
                text_y = int(M['m01']/M['m00'])
                cv2.drawContours(image, contours, c, (0,255,0), 2)
                cv2.putText(image, str(c), (text_x,text_y), cv2.FONT_HERSHEY_SIMPLEX,0.8,(0, 0, 255), 2, cv2.LINE_AA)
                cv2.circle(image,(int(x),int(y)), 3, (255,0,0), 10)
        return image


def grid_coordinates(image, contours):
        
        size_x,size_y = image.shape        
        final_frame = image
        
        
        for i in range (0,len(contours)):
                cv2.drawContours()
                
                (x,y), radius = cv2.minEnclosingCircle(cnt)
                center  = (int(x), int(y))
                num_center = tuple(map(sum, zip(center, (-10,10))))
                radius = int(radius)
                encl_area = 3.14*radius*radius
                true_area = cv2.contourArea(cnt)
                print(true_area)
                
                
                final_frame = cv2.circle(final_frame, center, radius, (255,0,0),1 )
                        
                if 0.7*true_area < encl_area < 1.2*true_area and true_area>200:
                         
                        teksti = 'G'+str(i)
                        final_frame = cv2.putText(final_frame, teksti, num_center, cv2.FONT_HERSHEY_PLAIN, 2, 255)
                        print("Countour", i, "center is at", center)
                        x,y = map_coordinates(x,y)
                        return final_frame, x, y, True
                
                
        print('No single grids found.')
        return final_frame, 0, 0, False
        

def heap_coordinates(image, contours):
        
        
        size_x,size_y = image.shape        
        final_frame = image
        
        for i in range (0,len(contours)):
                cnt = contours[i]               
                
                M = cv2.moments(cnt)
                print("m00=", M["m00"])
                if M["m00"] == 0:
                        M["m00"] = 0.001
                cX = int(M["m10"] / M["m00"])
                cY = int(M["m01"] / M["m00"])
                
                center  = (int(cX), int(cY))
                num_center = tuple(map(sum, zip(center, (-10,10))))
                
                
                true_area = cv2.contourArea(cnt)
                print(true_area)
                
                final_frame = cv2.drawContours(image, contours, i, (130,0,0),1)
                                        
                if true_area>800:
                         
                        teksti = 'H'+str(i)
                        final_frame = cv2.putText(final_frame, teksti, num_center, cv2.FONT_HERSHEY_PLAIN, 2, 255)
                        print("Countour", i, "center is at", center)
                        cX, cY = map_coordinates(cX,cY)
                        return final_frame, cX, cY, True
                
        print('No heaps found.')
        return final_frame, 0, 0, False


        
    
                
    
    
